# Supplementary material for: Sequence and Analysis of the Genome of the Pathogenic Yeast Candida orthopsilosis
Source: PLoS One. 2012 Apr 26;7(4):e35750. doi: 10.1371/journal.pone.0035750 (PMC3338533; doi:10.1371/journal.pone.0035750)
Supplement: Table S2 — Genes with extreme differences in the dN rates. (XLS) [file pone.0035750.s007.xls]

## Sheet: CoVsCp
Table S2. Genes with extreme dN rate differences in C. orthopsilosis/C. parapsilosis comparison as compared to the C. albicans/C. dubliniensis comparison.
The 15 genes with the highest and lowest ratios of dN are shown, from among the 30 genes with the highest dN values for each species pair.
						sort by
C. orthopsilosis ID	C. parapsilosis ID	C. albicans ID	C. dubliniensis ID	dN(C. orthopsilosis/C. parapsilosis)	dN (C. albicans/C. dubliniensis)	Ratio*	Description (candidagenome.org)
CORT0D04940	CPAR2_204830	orf19.6146	CD36_32870	0.4787	0.0108	44.3241	CLG1; putative cyclin-like protein; transcription is regulated upon yeast-hyphal switch
CORT0C01390	CPAR2_807750	orf19.6754	CD36_87280	0.443	0.0286	15.4895
CORT0D06210	CPAR2_206070	orf19.6628	CD36_31230	0.4827	0.038	12.7026
CORT0B05600	CPAR2_104360	orf19.2231	CD36_21100	0.4117	0.0378	10.8915
CORT0G02670	CPAR2_702570	orf19.6556	CD36_71520	0.4731	0.0519	9.11561	Late-stage biofilm-induced gene
CORT0A02500	CPAR2_802450	orf19.175	CD36_27430	0.5263	0.0849	6.19906
CORT0A07620	CPAR2_208330	orf19.5051	CD36_07330	0.6038	0.0997	6.05617	Has domain(s) with predicted DNA binding activity
CORT0A13370	CPAR2_214050	orf19.1447	CD36_16290	0.5872	0.0993	5.91339
CORT0A05900	CPAR2_206540	orf19.3550	CD36_19700	0.4082	0.0766	5.32898	Predicted ORF in Assemblies 19, 20 and 21; cell-cycle regulated periodic mRNA expression
CORT0B04590	CPAR2_103390	orf19.2812	CD36_83930	0.4407	0.0874	5.04233	Ortholog(s) have role in nucleobase-containing compound transport and plasma membrane localization
CORT0C01560	CPAR2_807580	orf19.5929	CD36_84650	0.4996	0.1035	4.82705	Putative protein of unknown function, transcription is positively regulated by Tbf1p
CORT0C00240	CPAR2_808910	orf19.6786	CD36_87070	0.4255	0.1157	3.67761	Late-stage biofilm-induced gene
CORT0A05520	CPAR2_403990	orf19.4878	CD36_09490	0.4631	0.134	3.45597	Hap43p-repressed gene; planktonic growth-induced gene
CORT0H02200	CPAR2_600600	orf19.715	CD36_32010	0.4033	0.1183	3.40913	Hap43p-induced gene
CORT0D02820	CPAR2_202740	orf19.6360	CD36_11810	0.442	0.1351	3.27165	Ortholog(s) have role in nuclear mRNA splicing, via spliceosome and U2-type spliceosomal complex localization
CORT0E05720	CPAR2_303570	orf19.3198	CD36_51550	0.0488	0.2271	0.214883	OBPA; similar to oxysterol binding protein; gene is located within the MTLa mating-type-like locus; Plc1p-regulated
CORT0D00380	CPAR2_200300	orf19.7680	CD36_35580	0.091	0.3444	0.264228	CTA26; telomeric; putative transcriptional activator; downregulated by Efg1p; transcription is upregulated in an RHE model of oral candidiasis; member of a family of telomere-proximal genes; Hap43p-repressed
CORT0E05730	CPAR2_303580	orf19.3199	CD36_51560	0.0859	0.3068	0.279987	PIKA; putative phosphatidylinositol kinase; gene is located within the MTLa mating-type-like locus; planktonic growth-induced gene
CORT0E06180	CPAR2_304000	orf19.938	CD36_50520	0.1242	0.4198	0.295855
CORT0D00940	CPAR2_200850	orf19.6601.1	CD36_34807	0.1463	0.4886	0.299427	YKE2; possible cytoskeletal modulator; transcription induced upon yeast-to-hyphal switch; regulated by Nrg1p, Tup1p; late-stage biofilm-induced gene
CORT0B02640	CPAR2_502450	orf19.3904	CD36_53900	0.122	0.3537	0.344925
CORT0D01180	CPAR2_201130	orf19.6604	CD36_34800	0.1359	0.3781	0.359429	PBA1; predicted ORF in Assemblies 19, 20 and 21; greater mRNA abundance observed in a cyr1 homozygous null mutant than in wild type; contains 5' UTR intron
CORT0B01720	CPAR2_501570	orf19.2647	CD36_53110	0.1347	0.364	0.370055	ZCF14; putative transcription factor with zinc cluster DNA-binding motif; caspofungin induced
CORT0C03490	CPAR2_404050	orf19.5370	CD36_24500	0.1429	0.2943	0.485559	telomeric
CORT0G03700	CPAR2_703520	orf19.7139	CD36_73950	0.1427	0.2653	0.537882
CORT0G02810	CPAR2_702680	orf19.6588	CD36_71240	0.143	0.2596	0.550847	NBP2; protein containing an SH3 domain, involved in vacuolar fusion in hyphae; mutants form multiple germ tubes
CORT0D00950	CPAR2_200860	orf19.6601	CD36_34810	0.1533	0.2741	0.559285	Biofilm-induced gene
CORT0F01150	CPAR2_101060	orf19.3969	CD36_54430	0.1395	0.2378	0.586627	SFL2; probable transcription factor required for filamentous growth; required for virulence in an RHE model but not in mouse systemic infection; upregulated upon RHE infection but C. dubliniensis ortholog is not upregulated
CORT0C04810	CPAR2_405400	orf19.5992	CD36_85150	0.2013	0.3195	0.630047	WOR2; Transcriptional regulator of white-opaque switching; required for maintenance of opaque state; Hap43p-induced gene
CORT0G02350	CPAR2_702220	orf19.725	CD36_31880	0.1719	0.2677	0.642137
*Ratio of dN (C. orthopsilosis/C. parapsilosis) divided by dN (C. albicans/C. dubliniensis).
