# Supplementary material for: Sequence and Analysis of the Genome of the Pathogenic Yeast Candida orthopsilosis
Source: PLoS One. 2012 Apr 26;7(4):e35750. doi: 10.1371/journal.pone.0035750 (PMC3338533; doi:10.1371/journal.pone.0035750)
Supplement: Table S3 — Genes missing from C. orthopsilosis . (XLS) [file pone.0035750.s008.xls]

## Sheet: Sheet1
Table S3 Genes absent from C. orthopsilosis*
C. albicans ortholog	C. dubliniensis ortholog	C. tropicalis ortholog	C. parapsilosis ortholog	L. elongisporus ortholog	D. hansenii ortholog	Sch. stipits ortholog	M. guilliermondii ortholog	C. lusitaniae ortholog	S. cerevisiae ortholog	Gene/family name	Comment
orf19.689	CD36_62110	CTRG_02894	CPAR2_601730	---	---	PICST_48846	---	---	---	Phospholipase B family	8 members in C. parapsilosis: 4 tandemly amplified CPAR2_601730 -CPAR2_601760, 2 tandem duplicates CPAR2_701130, CPAR2_701140, and CPAR2_804680 and CPAR2_808920. 7 members in C. orthopsilosis, CORT0F02740, CORT0F02750, CORT0G01300, CORT0G01310, CORT0A04690, CORT0C00230, CORT0B01860.
orf19.2237	CD36_21140	CTRG_01901	CPAR2_104400	---	DEHA2F01452g	---	---	---	---	GPI-anchored protein family	4 members in C.parapsilosis: CPAR2_104400, CPAR2_106000, CPAR2_106020, CPAR2_700340. 3 members in C. orthopsilosis; CORT0B07870, CORT0B07220, CORT0G00460
orf19.2693	CD36_42860	CTRG_00284	CPAR2_401460	LELG_04375	DEHA2D18788g	PICST_28613	PGUG_03276	---	---	GST2	Member of GST/Ure2 family. C. orthopsilosis appears to be missing GST2, two copies present in C. parapsilosis, CPAR2_401460 and CPAR2_401490.
orf19.3785	CD36_44570	CTRG_05728	CPAR2_401770	LELG_04400	DEHA2E22880g	PICST_30941	PGUG_02801	CLUG_01751	YGL128C	Unknown function.	Apparent pseudogene in C. orthopsilosis
orf19.3059	CD36_03350	CTRG_04558	CPAR2_108780	LELG_01556	DEHA2E14762g	PICST_85155	PGUG_00695	CLUG_04962	YPR086W	SUA71	Gene duplication in C. parapsilosis, including one pseudogene; CPAR2_108780 and CPAR2_108740. One copy in C. orthopsiosis; CORT0B09860.
orf19.3820	CD36_26210	CTRG_03397	CPAR2_203960	---	---	---	---	---	---	Unknown function.	Missing in C. orthopsiosis
orf19.4072	CD36_23280	CTRG_01924	CPAR2_806420	LELG_02559	---	---	---	CLUG_05607	YDL223C	HYR/IFF family	17 members in C. parapsilosis, unknown number in C. orthopsilosis.
	---	CTRG_02609	CPAR2_703390	LELG_02039	DEHA2D12056g	PICST_69625	---	CLUG_01763	YLL048C	ABC family of drug transporters	Very large family, unclear how many in C. orthopsilosis.
orf19.2242	CD36_21180	CTRG_01885	CPAR2_406800	LELG_02417	DEHA2D02816g	PICST_4493	PGUG_05905	CLUG_01871	---	Endoprotease family	Large family, local gene duplication in C. parapsilosis; CPAR2_406800 and CPAR2_406840, with one in C. orthopsilosis; CORT0C06210
orf19.2244	CD36_21190	CTRG_01884	CPAR2_406790	LELG_02416	DEHA2D02442g	PICST_59568	PGUG_05136	CLUG_00480	---	Oxidoreductase family	Large family, local gene duplication in C. parapsilosis; CPAR2_406850 and CPAR2_406790, with one in C. orthopsilosis; CORT0C06220
orf19.3544	CD36_46170	CTRG_01653	CPAR2_206620	LELG_00636	DEHA2C05082g	PICST_74654	PGUG_05286	CLUG_05326	---	Unknown function	Tandem duplicates in C. parapsilosis; CPAR2_206620,CPAR2_206630, with one in C. orthopsilosis; CORT0A05980.
	CD36_08630	CTRG_03271	CPAR2_700940	---	DEHA2C03828g	PICST_67332	PGUG_05793	CLUG_02042	---	AOX	Two tandemly amplified AOX genes in several Candida species including C. parapsilosis; CPAR2_700940 and CPAR2_700950, with one in C.orthopsilosis; CORT0G01100.
orf19.5278	CD36_11140	CTRG_03459	CPAR2_805010	LELG_00435	DEHA2B10758g	PICST_55173	PGUG_01703	CLUG_00821	YJR111C	Unknown function.	Three members in C. parapsilosis; CPAR2_805010, CPAR2_805210, CPAR2_805200 with two in C. orthopsilosis; CORT0A05220, CORT0A05210.
orf19.5305	CD36_43810	CTRG_00299	CPAR2_402010	---	---	---	---	---	---	RHD3/PGA family of GPI-anchored proteins	Three members in C. parapsilosis; CPAR2_402010, CPAR2_402000, CPAR2_808370, and 3 in C. orthopsilosis; CORT0E02040, CORT0B00220, CORT0C00800.
orf19.655	CD36_10770	CTRG_04099	CPAR2_208160	LELG_00895	DEHA2E14234g	PICST_82453	PGUG_03299	CLUG_04909	YML123C	PHO84	Tandemly duplicated in C. parapsilosis; CPAR2_208160 and CPAR2_208190, with one in C.othopsilosis; CORT0A07490.
orf19.7279	CD36_34360	CTRG_05966	CPAR2_201150	LELG_05331	DEHA2C13310g	PICST_62485	PGUG_05615	CLUG_01103	YJL126W	Unknown function	Gene duplication in C. parapsilosis; CPAR2_201150, CPAR2_200900 with one in C. orthopsilosis; CORT0D01200.
orf19.7556	CD36_34965	CTRG_05875	CPAR2_201140	LELG_05323	DEHA2E02926g	PICST_28808	---	CLUG_02515	---	Unknown function	Gene duplication in C. parapsilosis; CPAR2_201140, CPAR2_200910 with one in C. orthopsilosis; CORT0D01190.
orf19.7414	CD36_86290	CTRG_02229	CPAR2_404790	LELG_02716	---	---	---	---	---	ALS family.	Five members in C. parapsilosis; CPAR2_404790, CPAR2_404800, CPAR2_404770, CPAR2_404780, CPAR2_404780 with three in C. orthopsilosis; CORT0C04220, CORT0C04210, CORT0B00800.
*Locations associated with gaps in the C. orthopsilosis sequence are not shown.
